# Supplementary material for: A real-time PCR assay for quantification of parasite burden in murine models of leishmaniasis
Source: PeerJ. 2018 Nov 9;6:e5905. doi: 10.7717/peerj.5905 (PMC6231426; doi:10.7717/peerj.5905)
Supplement: Supplemental Information 1 [file peerj-06-5905-s001.xlsx]

## Sheet: Fig 1. DRBD3 Primer Efficiency
L. major Seidman (Sd.)	Replicate	Plate 1					Plate 2					Plate 3					Plate 4					Plate 5					Plate 6
	log10(ng L. major DNA)	1	2	3	avg	std dev	1	2	3	avg	std dev	1	2	3	avg	std dev	1	2	3	avg	std dev	1	2	3	avg	std dev	1	2	3	avg	std dev
	2	14.5127	13.9603	13.7076	14.0602	0.41177	14.4327	13.9779	13.8353	14.082	0.311978	14.6595	13.7141	13.9825	14.1187	0.487169	14.6199	13.9921	14.5555	14.3892	0.345396	14.7075	13.7711	14.0381	14.1722	0.482427	13.9195	13.6933	13.8469	13.8199	0.115479
	1	15.3309	14.9632	15.1412	15.1451	0.183895	15.3741	15.3967	15.3655	15.3787	0.0160955	14.9867	15.3243	15.2531	15.1881	0.177954	15.6639	15.6237	15.5195	15.6024	0.0744851	15.2946	14.7992	15.3364	15.1434	0.298824	14.8739	14.4699	14.4646	14.6028	0.234788
	0	18.0686	17.9014	17.9114	17.9605	0.0937984	18.6601	18.2813	18.4912	18.4775	0.189735	17.838	17.8774	17.7774	17.831	0.0503827	18.5507	18.5518	18.3851	18.4959	0.0959384	18.0121	17.7576	17.8745	17.8814	0.127413	17.3644	17.3099	17.3491	17.3411	0.0281512
	-1	21.6697	21.6005	21.6109	21.627	0.0372994	22.0751	21.8151	21.765	21.8851	0.166445	21.4019	21.3268	21.443	21.3906	0.0589475	21.7092	21.8344	21.903	21.8155	0.098295	21.3915	21.3083	21.1787	21.2928	0.107228	20.4706	20.6748	20.6786	20.608	0.11898
	-2	24.7699	24.8466	24.682	24.7661	0.0823489	25.682	25.5037	25.3008	25.4955	0.190764	24.7949	25.2517	24.3449	24.7972	0.453366	25.2123	24.8428	24.9806	25.0119	0.186708	24.7998	24.5483	24.5137	24.6206	0.156122	24.3523	24.2796	23.9694	24.2004	0.203357
	-3	28.2303	28.8553	28.2785	28.4547	0.347775	28.8593	28.4452	28.8395	28.7146	0.233589	28.5283	28.3454	27.8927	28.2555	0.327196	28.9227	28.8365	28.3168	28.692	0.327762	28.2786	27.6889	28.3926	28.12	0.377691	28.4575	27.8739	27.5699	27.9671	0.451077
	-4	NA	30.3213	31.7873	31.0543	1.03667	32.7565	32.4426	31.4343	32.2111	0.690856	NA	32.3464	31.8863	32.1163	0.325313	30.856	31.1775	NA	31.0168	0.227372	31.8468	30.3601	30.6121	30.9396	0.795632	30.9732	NA	NA	30.9732	#DIV/0!
	-5	NA	32.3598	NA	32.3598	#DIV/0!	NA	NA	NA	#DIV/0!	#DIV/0!	32.7251	36.7845	NA	34.7548	2.87039	32.5897	33.4381	NA	33.0139	0.599896	NA	NA	31.8757	31.8757	#DIV/0!	NA	31.8185	NA	31.8185	#DIV/0!
L. major Friedlin (Fd.)	Replicate	Plate 1					Plate 2					Plate 3					Plate 4					Plate 5
	log10(ng L. major DNA)	1	2	3	avg	std dev	1	2	3	avg	std dev	1	2	3	avg	std dev	1	2	3	avg	std dev	1	2	3	avg	std dev
	2	15.6609	14.7692	14.9225	15.1175	0.476788	14.1225	13.9855	13.485	13.8643	0.33557	14.6166	14.4029	14.1564	14.392	0.230305				#DIV/0!	#DIV/0!				#DIV/0!	#DIV/0!
	1	15.7718	16.2233	15.8525	15.9492	0.240796	15.142	14.4072	14.5204	14.6899	0.395628	15.9438	16.3269	15.9429	16.0712	0.221484	15.4792	15.3813	15.2574	15.3726	0.111142	17.6264	17.4531	17.7167	17.5987	0.133985
	0	18.5686	18.7244	18.6835	18.6588	0.0807373	18.5257	17.9297	18.1945	18.2166	0.298588	18.5846	18.4856	18.936	18.6687	0.236687	17.1999	17.3439	17.002	17.1819	0.17162	19.8805	19.8611	19.7972	19.8463	0.0435959
	-1	22.2741	22.4255	22.3734	22.3577	0.0769018	21.5978	21.2654	21.3255	21.3962	0.177164	22.7132	22.6733	22.476	22.6208	0.126995	21.4748	21.5781	21.2947	21.4492	0.143445	23.9594	24.0333	23.877	23.9566	0.0782065
	-2	25.3534	25.5056	25.3659	25.4083	0.0845059	23.8145	24.3216	23.8075	23.9812	0.294825	25.8488	25.2221	25.2043	25.4251	0.367071	24.194	24.241	23.9587	24.1312	0.151239	26.7987	26.8642	26.8682	26.8437	0.0390187
	-3	29.2527	29.1119	29.7244	29.363	0.320811	28.5476	27.202	27.7982	27.8492	0.674235	28.7206	28.947	29.5459	29.0712	0.42642	27.5254	28.2458	27.8357	27.869	0.361365	31.1465	30.6544	30.3271	30.7093	0.412478
	-4	31.1793	NA	31.4704	31.3248	0.205785	31.162	30.9914	31.2855	31.1463	0.147696	NA	32.9103	32.6654	32.7878	0.173192	NA	30.9061	NA	30.9061	#DIV/0!	NA	33.3899	32.6962	33.0431	0.490557
	-5	NA	NA	NA	#DIV/0!	#DIV/0!	39.3359	NA	41.7575	40.5467	1.71234	NA	NA	NA	#DIV/0!	#DIV/0!				#DIV/0!	#DIV/0!				#DIV/0!	#DIV/0!
L. venezuelensis	Replicate	Plate 1					Plate 2					Plate 3					Plate 4					Plate 5
	log10(ng L. major DNA)	1	2	3	avg	std dev	1	2	3	avg	std dev	1	2	3	avg	std dev	1	2	3	avg	std dev	1	2	3	avg	std dev
	2	13.8151	14.5027	14.0965	14.1381	0.345714	14.4405	14.0191	14.2205	14.2267	0.210769	NA	NA	NA	#DIV/0!	#DIV/0!				#DIV/0!	#DIV/0!				#DIV/0!	#DIV/0!
	1	15.9514	16.1454	15.8827	15.9932	0.136251	16.6478	17.0069	16.9731	16.8759	0.198296	14.4151	14.5821	14.4789	14.492	0.0842523	18.3773	18.0679	18.0371	18.1607	0.188153	16.0186	15.6071	15.4979	15.7079	0.274597
	0	19.7085	19.6631	19.6454	19.6723	0.0325039	20.7123	20.6923	20.7583	20.721	0.0338378	18.3811	18.4196	18.3718	18.3908	0.0253723	21.847	22.0953	21.8853	21.9425	0.133696	19.3809	19.4927	19.1256	19.3331	0.188134
	-1	23.4094	23.3329	23.4973	23.4132	0.0822843	25.214	25.1089	25.275	25.1993	0.0840252	22.2219	22.3655	22.3101	22.2992	0.0724034	26.1476	26.1961	26.1389	26.1609	0.0308713	23.5759	23.311	23.3856	23.4242	0.136576
	-2	27.1795	26.8499	26.5767	26.8687	0.301841	28.958	29.4313	29.1377	29.1757	0.238891	26.561	26.3627	25.989	26.3042	0.290447	29.8671	29.9574	29.7496	29.858	0.10422	27.1181	27.6097	26.8312	27.1863	0.393699
	-3	30.3474	30.6665	30.2644	30.4261	0.212315	33.814	34.4656	33.2818	33.8538	0.592916	30.9211	29.6847	30.3126	30.3061	0.618246	33.5717	33.8061	34.2316	33.8698	0.334534	31.2175	31.3544	31.073	31.215	0.140725
	-4	33.434	NA	NA	33.434	#DIV/0!	37.1369	NA	36.9505	37.0437	0.131827	NA	34.3562	32.6768	33.5165	1.18753	36.4838	NA	37.0799	36.7818	0.421514	NA	34.1985	NA	34.1985	#DIV/0!
	-5	NA	NA	NA	#DIV/0!	#DIV/0!	NA	36.4698	NA	36.4698	#DIV/0!	NA	NA	NA	#DIV/0!	#DIV/0!				#DIV/0!	#DIV/0!				#DIV/0!	#DIV/0!
L. panamensis	Replicate	Plate 1					Plate 2					Plate 3
	log10(ng L. major DNA)	1	2	3	avg	std dev	1	2	3	avg	std dev	1	2	3	avg	std dev
	2	14.3905	15.0709	14.828	14.7631	0.344822	NA	NA	NA	#DIV/0!	#DIV/0!	NA	NA	NA	#DIV/0!	#DIV/0!
	1	16.4811	16.4184	16.6681	16.5225	0.129943	15.8091	15.8441	15.6871	15.7801	0.0823898	13.4996	13.5663	13.7271	13.5977	0.116967
	0	20.5668	20.5718	20.5645	20.5677	0.00372802	19.1718	19.2908	19.2834	19.2487	0.0666791	16.3236	16.2748	16.377	16.3251	0.0511215
	-1	24.3353	24.3084	24.4202	24.3546	0.0583925	23.1655	23.0824	22.9236	23.0572	0.122921	20.368	19.8749	20.5039	20.2489	0.331
	-2	28.3553	28.3001	28.6557	28.437	0.191373	26.9554	26.7661	26.5723	26.7646	0.19156	23.5605	23.3386	23.3964	23.4319	0.115099
	-3	33.2575	32.7596	32.0439	32.687	0.610053	30.7047	29.8414	30.3411	30.2958	0.433437	26.8675	27.15	27.416	27.1445	0.274289
	-4	36.5842	36.4312	36.2604	36.4252	0.161982	32.4109	34.2672	NA	33.3391	1.31256	30.65	29.6317	NA	30.1408	0.719988
	-5	NA	NA	NA	#DIV/0!	#DIV/0!	NA	NA	NA	#DIV/0!	#DIV/0!	NA	NA	NA	#DIV/0!	#DIV/0!
L. donovani	Replicate	Plate 1					Plate 2					Plate 3
	log10(ng L. major DNA)	1	2	3	avg	std dev	1	2	3	avg	std dev	1	2	3	avg	std dev
	2	14.4222	14.3611	13.9032	14.2288	0.283677	13.0764	14.2736	13.8043	13.7181	0.603233	14.7271	14.8167	14.9017	14.8152	0.0873181
	1	21.9372	21.8054	21.8027	21.8484	0.0769144	16.0098	16.5692	15.9386	16.1725	0.345379	16.5515	16.4053	16.5122	16.4897	0.0756528
	0	26.6348	26.9556	26.7835	26.7913	0.160519	19.961	19.8097	19.6232	19.7979	0.169169	19.6432	19.6627	19.7099	19.6719	0.0343061
	-1	30.3651	31.0415	30.5785	30.6617	0.345791	23.6275	23.6696	23.3118	23.5363	0.195523	23.4798	23.3151	23.2649	23.3533	0.112401
	-2	35.009	12.8481	NA	23.9286	15.6701	27.706	27.7034	27.6285	27.6793	0.0439858	26.5644	26.6546	26.7923	26.6704	0.114791
	-3	NA	NA	35.2878	35.2878	#DIV/0!	NA	31.0261	30.948	30.9871	0.0552576	30.6236	30.0087	29.9068	30.1797	0.387745
	-4	NA	NA	NA	#DIV/0!	#DIV/0!	33.539	NA	32.7972	33.1681	0.524555	33.2304	34.1288	33.3004	33.5532	0.499733
	-5	NA	NA	NA	#DIV/0!	#DIV/0!	NA	NA	NA	#DIV/0!	#DIV/0!	NA	NA	NA	#DIV/0!	#DIV/0!
				** NA indicates replicate did not amplify a product, or amplified a product with non-specific melt temperature
				** Where values are left empty, the dilution was not included in the standard curve

## Sheet: Fig 2. In Vivo Parasite Burden
Infection Date	PCR Date	Timepoint	Tissue	Leish spp.	Infected?	ct 1	ct 2	ct 3	melt temp 1	melt temp 2	melt temp 3	log10(Total parasite DNA (fg))
2018-07-11	2018-08-22	36d	Infected Footpad	L. venezuelensis	yes	22.6925	22.5879	22.5897	84.5248	84.6739	84.6761	3.41419
2018-07-11	2018-08-22	36d	Infected Footpad	L. venezuelensis	yes	20.3492	20.2877	20.6013	84.823	84.823	84.9743	3.85004
2018-07-11	2018-08-22	36d	Infected Footpad	L. venezuelensis	yes	21.1338	21.1327	20.9599	84.6761	84.3735	84.3735	3.88887
2018-07-16	2018-08-22	36d	Infected Footpad	L. venezuelensis	yes	22.1245	21.9876	21.9055	84.3779	84.2244	84.2244	3.81309
2018-07-16	2018-08-22	36d	Infected Footpad	L. venezuelensis	yes	20.9309	20.9437	20.8443	84.368	84.368	84.2286	4.08778
2018-07-16	2018-08-22	36d	Infected Footpad	L. venezuelensis	yes	20.4503	20.44	20.4452	84.5171	84.5171	84.3776	4.1732
2018-07-11	2018-08-22	36d	Draining Lymph Node	L. venezuelensis	yes	30.6851	29.6089	30.4569	84.5305	84.5305	84.6797637939453 (74.2444458)	Non-specific Amplification
2018-07-11	2018-08-22	36d	Draining Lymph Node	L. venezuelensis	yes	28.7312	28.5979	28.8015	84.6796	84.6796	84.8288	1.74413
2018-07-11	2018-08-22	36d	Draining Lymph Node	L. venezuelensis	yes	29.7496	29.3235	30.387	84.5307	84.2323	84.8287	1.57954
2018-07-16	2018-08-22	36d	Draining Lymph Node	L. venezuelensis	yes	29.3795	29.2821	29.0779	84.6798	84.3814	84.3814	1.6631
2018-07-16	2018-08-22	36d	Draining Lymph Node	L. venezuelensis	yes	27.5597	27.7028	27.2893	84.5235	84.5235	84.3779	2.10309
2018-07-16	2018-08-22	36d	Draining Lymph Node	L. venezuelensis	yes	26.8909	26.9161	26.7324	84.5235	84.5235	84.3779	2.07125
2016-07-11	2018-08-22	36d	Infected Footpad	L. major Fd.	yes	28.0548	28.0374	28.2628	84.823	84.9721	85.1234	1.45122
2018-07-11	2018-08-22	36d	Infected Footpad	L. major Fd.	yes	26.2793	25.9713	26.1545	84.9721	85.1212	85.1234	1.93234
2018-07-11	2018-08-22	36d	Infected Footpad	L. major Fd.	yes	18.7149	19.3749	19.8131	85.1212	85.1212	85.2725	Non-specific Amplification
2018-07-16	2018-08-22	36d	Infected Footpad	L. major Fd.	yes	31.0429	31.3879	30.6133	84.9743	84.6717	84.6717	0.798723
2018-07-16	2018-08-22	36d	Infected Footpad	L. major Fd.	yes	26.6499	26.7028	26.6271	85.2725	84.9698	84.9698	Non-specific Amplification
2018-07-16	2018-08-22	36d	Infected Footpad	L. major Fd.	yes	21.7962	21.6701	21.7208	84.9642	84.9642	84.8248	3.54341
2016-07-11	2018-08-22	36d	Draining Lymph Node	L. major Fd.	yes	29.4156	28.788	29.6001	85.127	84.9778	85.127	1.47129
2018-07-11	2018-08-22	36d	Draining Lymph Node	L. major Fd.	yes	27.8127	28.0692	28.1532	85.127	85.127	85.2761	Non-specific Amplification
2018-07-11	2018-08-22	36d	Draining Lymph Node	L. major Fd.	yes	28.5528	28.8719	27.764	85.2761	85.2761	85.4251	Non-specific Amplification
2018-07-16	2018-08-22	36d	Draining Lymph Node	L. major Fd.	yes	29.1159	28.8998	29.3232	85.127	84.9778	84.8287	0.872839
2018-07-16	2018-08-22	36d	Draining Lymph Node	L. major Fd.	yes	28.667	29.078	28.9623	85.2761	84.9778	84.9778	0.910592
2018-07-16	2018-08-22	36d	Draining Lymph Node	L. major Fd.	yes	29.5204	28.686	29.0733	84.9708	84.9708	84.8253	0.762241
2017-04-25	2018-01-24	1d	Infected Footpad	L. major Sd.	yes	33.8165	33.9915	33.3381	81.7210159301758 (77.54706573, 74.2675399780273)	74.4098815917969 (81.71411896)	81.4159851074219 (78.13653564, 74.1117477416992)	Non-specific Amplification
2017-04-25	2018-01-24	1d	Infected Footpad	L. major Sd.	yes	21.9185	22.4698	22.589	84.5533	84.5464	84.5464	5.07421
2017-04-25	2018-01-24	1d	Infected Footpad	L. major Sd.	yes	22.5022	22.8978	22.7639	84.5533	84.5464	84.5464	5.16398
2017-04-25	2018-01-24	1d	Infected Footpad	L. major Sd.	yes	23.0302	22.8177	22.8146	84.5533	84.5464	84.5464	4.95419
2017-10-23	2018-02-05	1d	Infected Footpad	L. major Sd.	yes	21.8053	21.6695	21.7894	84.5462	84.8462	84.8462	5.44982
2018-01-17	2018-01-24	1d	Infected Footpad	L. major Sd.	yes	25.712	26.2219	25.9609	84.5517	84.6992	84.6992	4.11625
2018-01-17	2018-01-24	1d	Infected Footpad	L. major Sd.	yes	24.5464	24.326	24.4522	84.5517	84.6992	84.6992	4.65207
2017-04-25	2018-01-22	1d	Draining Lymph Node	L. major Sd.	yes	30.1443	30.9707	30.6374	84.8457	84.6969	84.8459	2.80552
2017-04-25	2018-01-22	1d	Draining Lymph Node	L. major Sd.	yes	32.2526	31.6163	31.7415	84.5476379394531 (73.81679535, 81.11972809)	84.5478	84.5478	Non-specific Amplification
2017-04-25	2018-01-22	1d	Draining Lymph Node	L. major Sd.	yes	31.4238	31.0456	31.046	84.6967	84.6969	84.6969	2.24796
2017-04-25	2018-01-22	1d	Draining Lymph Node	L. major Sd.	yes	31.8287	31.5585	30.4151	81.4178085327148 (77.98989868, 74.26391602)	81.41748046875 (74.41147614, 77.9890060424805)	84.6969	Non-specific Amplification
2017-10-23	2018-02-05	1d	Draining Lymph Node	L. major Sd.	yes	30.3738	29.0851	30.2135	84.8449630737305 (81.26930237)	84.8416	84.8416366577148 (81.26663208, 74.41455078)	Non-specific Amplification
2018-01-17	2018-01-22	1d	Draining Lymph Node	L. major Sd.	yes	31.5002	31.4305	31.4996	81.1175	81.4150543212891 (75.15440369)	81.4150543212891 (74.7072143554687)	Non-specific Amplification
2018-01-17	2018-01-22	1d	Draining Lymph Node	L. major Sd.	yes	31.5541	31.4447	31.6237	84.3967361450195 (74.40999603)	84.5453796386719 (73.51470947)	84.5453796386719 (73.9618988)	Non-specific Amplification
2017-11-06	2018-01-21	34d	Infected Footpad	L. major Sd.	yes	20.5907	20.3936	20.3565	84.8468	84.6975	84.6975	6.18854
2017-11-06	2018-01-21	34d	Infected Footpad	L. major Sd.	yes	23.2359	23.053	23.5426	84.6978	84.5485	84.5485	5.20032
2017-11-11	2018-01-21	34d	Infected Footpad	L. major Sd.	yes	21.3148	21.536	21.5904	84.5463	84.8466	84.8466	5.95814
2017-11-11	2018-01-21	34d	Infected Footpad	L. major Sd.	yes	18.0423	18.124	17.9692	84.9933	84.9956	84.8466	6.77076
2017-11-06	2018-01-21	34d	Draining Lymph Node	L. major Sd.	yes	27.392	27.7909	28.1806	84.8483	84.8478	84.8478	4.59792
2017-11-06	2018-01-21	34d	Draining Lymph Node	L. major Sd.	yes	27.4566	27.7242	27.9239	84.6992	84.6987	84.6987	4.52424
2017-11-11	2018-01-21	34d	Draining Lymph Node	L. major Sd.	yes	26.5108	26.398	26.532	84.5484	84.8484	84.8484	5.07084
2017-11-11	2018-01-21	34d	Draining Lymph Node	L. major Sd.	yes	26.9333	26.8996	27.3081	84.6975	84.6993	84.6993	4.87916
NA	2018-01-22	NA	NTC	NA	NA	Undetermined	Undetermined	36.0198	73.5127	69.0432	80.9675	Non-specific Amplification
NA	2018-01-24	NA	NTC	NA	NA	Undetermined	36.1207	41.8233	70.3877	81.1243	82.0186	Non-specific Amplification
NA	2018-02-05	NA	NTC	NA	NA	39.8712	Undetermined	37.4024	74.2629	70.247	78.7378158569336 (86.03696442)	Non-specific Amplification
NA	2018-08-22	NA	NTC	NA	NA	Undetermined			74.0830078125 (89.59846497, 69.30901337)			Non-specific Amplification
NA	2018-08-22	NA	NTC	NA	NA	Undetermined			90.4903411865234 (73.34172058, 69.31552887)			Non-specific Amplification
NA	2018-01-21	NA	NTC	NA	NA	13.4414	Undetermined	Undetermined	75.1535	69.7986	79.9304	Non-specific Amplification
NA	2018-01-21	NA	NTC	NA	NA	Undetermined	Undetermined	33.3129	72.1725	67.4041	84.5496	Non-specific Amplification
2018-07-16	2018-08-22	36d	Uninfected Footpad	L. venezuelensis	no	34.0763	33.8844	34.1275	75.8803939819336 (81.54521179)	84.5256042480469 (73.78907776)	81.245002746582 (74.38555145)	Non-specific Amplification
2018-07-16	2018-08-22	36d	Non-draining Lymph Node	L. venezuelensis	no	31.7034	31.2927	31.0416	81.6936187744141 (74.68460846)	81.3931732177734 (74.53056335)	81.3931732177734 (74.53056335, 78.11105347)	Non-specific Amplification
2018-01-17	2018-01-24	1d	Uninfected Footpad	L. major Sd.	no	33.5022	35.2073	35.241	74.4121398925781 (81.26852417)	75.7587	75.6096954345703 (81.72052002)	Non-specific Amplification
2018-01-17	2018-01-22	1d	Non-draining Lymph Node	L. major Sd.	no	32.9473	32.0287	32.0909	81.412	81.116569519043 (74.70724487)	84.3957595825195 (73.51481628)	Non-specific Amplification
2017-10-23	2018-02-05	1d	Uninfected Footpad	L. major Sd.	no	31.0258	32.3575	31.3426	84.6912231445312 (75.30571747, 81.26477051)	81.5680999755859 (74.56687164)	81.2702	Non-specific Amplification
2018-01-17	2018-01-24	1d	Uninfected Footpad	L. major Sd.	no	31.249	30.7971	31.4286	81.2685241699219 (77.98937988, 74.7102356)	84.5523681640625 (74.11924744, 81.12434387)	81.2733917236328 (77.54727173)	Non-specific Amplification
2017-10-23	2018-02-05	1d	Non-draining Lymph Node	L. major Sd.	no	30.7418	30.4375	30.9441	75.15673828125 (81.56272125)	80.9722518920898 (74.56687164)	77.2481918334961 (81.41913605)	Non-specific Amplification
2018-01-17	2018-01-22	1d	Non-draining Lymph Node	L. major Sd.	no	33.5664	34.527	33.1587	74.2579345703125 (81.26295471)	74.7072448730469 (81.41468048)	75.0053558349609 (81.265625)	Non-specific Amplification
2018-07-11	2018-08-22	36d	Uninfected Footpad	L. major Fd.	no	30.5523	31.2856	31.952	84.9642	84.9642181396484 (74.23226166)	84.8248	Non-specific Amplification
2018-07-11	2018-08-22	36d	Uninfected Footpad	L. major Fd.	no	33.9247	33.6219	33.1102	84.2189	84.5171	84.3776245117187 (74.09150696)	Non-specific Amplification
2018-07-16	2018-08-22	36d	Uninfected Footpad	L. major Fd.	no	32.374	31.9281	32.2937	75.4331665039062 (81.54521179)	81.245002746582 (74.83290863)	74.9820251464844(81.39411926)	Non-specific Amplification
2018-07-11	2018-08-22	36d	Non-draining Lymph Node	L. major Fd.	no	28.885	29.2801	29.1337	85.12	85.12	84.9744338989258 (73.64070892)	Non-specific Amplification
2018-07-11	2018-08-22	36d	Non-draining Lymph Node	L. major Fd.	no	31.7485	31.2457	31.0156	82.137565612793 (75.27803802)	81.6902008056641 (74.83067322)	81.8427429199219 (75.43024445)	Non-specific Amplification
2018-07-16	2018-08-22	36d	Non-draining Lymph Node	L. major Fd.	no	31.5464	31.4198	31.457	83.9305	83.631	83.631	Non-specific Amplification
2017-04-25	2018-01-24	1d	Uninfected Footpad	L. major Sd.	no	23.3509	23.6075	23.4715	84.6967	84.5524	84.5524	4.90696
2017-04-25	2018-01-24	1d	Uninfected Footpad	L. major Sd.	no	32.4346	31.3546	31.8547	75.0083465576172 (81.41757202)	84.5523681640625 (73.97019958)	84.5523681640625 (73.67211914)	Non-specific Amplification
2017-10-23	2018-02-05	1d	Uninfected Footpad	L. major Sd.	no	32.3757	32.2903	32.6443	80.9668121337891 (73.81594849)	81.2701721191406 (74.41790771)	77.9930038452148 (81.12121582, 73.82205963)	Non-specific Amplification
2018-01-17	2018-01-24	1d	Uninfected Footpad	L. major Sd.	no	30.9479	30.8288	31.1475	81.2685241699219 (74.85929108)	84.5523681640625 (80.97530365, 74.26829529)	81.4224395751953 (74.56638336)	Non-specific Amplification
2017-04-25	2018-01-22	1d	Non-draining Lymph Node	L. major Sd.	no	32.259	37.4128	35.3632	81.1139	81.265625 (73.66386414)	81.265625 (73.5148162841797)	Non-specific Amplification
2017-04-25	2018-01-22	1d	Non-draining Lymph Node	L. major Sd.	no	35.3892	35.3761	35.0347	73.6617584228516 (77.83496094)	74.111	81.116569519043 (73.66386414)	Non-specific Amplification
2017-10-23	2018-02-05	1d	Non-draining Lymph Node	L. major Sd.	no	36.7563	34.5797	41.3141	84.3933	75.4606475830078 (81.71705627)	77.6951	Non-specific Amplification
2018-01-17	2018-01-22	1d	Non-draining Lymph Node	L. major Sd.	no	32.946	33.9651	32.9756	80.9648666381836 (74.70506287)	81.116569519043 (73.66386414)	81.7127838134766 (76.79400635)	Non-specific Amplification
2017-11-11	2018-01-21	34d	Infected Footpad	HBSS	no	31.207	31.3272	30.8124	84.3972930908203 (73.51998138, 80.97019196)	84.6976165771484 (81.2706604, 74.1187439)	84.5486221313477 (77.39670563, 81.12165833)	Non-specific Amplification
2017-11-11	2018-01-21	34d	Draining Lymph Node	HBSS	no	29.6966	29.8686	30.1086	84.5484	84.6993	84.6993	2.70066
2018-07-11	2018-08-22	36d	Infected Footpad	HBSS	no	31.495	31.5183	31.406	84.8252	84.5226	84.5226	-1.39848
2018-07-11	2018-08-22	36d	Draining Lymph Node	HBSS	no	31.7837	32.953	33.3714	81.8473205566406 (75.43704987)	74.3920516967773 (81.54862976, 78.2685318)	74.541145324707 (81.3995285)	Non-specific Amplification
2017-11-06	2018-01-22	34d	Uninfected Footpad	L. major Sd.	no	34.3671	34.8784	34.6723	75.0045394897461 (81.56056213)	81.2714004516602 (75.31148529, 77.8444519)	81.2714004516602 (74.71549225)	Non-specific Amplification
2017-11-06	2018-01-22	34d	Uninfected Footpad	L. major Sd.	no	34.525	36.2177	35.9836	81.4115600585937 (76.49454498)	74.2685012817383 (81.56939697)	73.9705047607422 (81.56939697)	Non-specific Amplification
2017-11-11	2018-01-22	34d	Uninfected Footpad	L. major Sd.	no	31.8052	31.5296	31.0627	81.4115600585937 (74.11053467)	81.2714004516602 (74.26850128)	84.5493545532227 (80.97340393, 73.97050476)	Non-specific Amplification
2017-11-11	2018-01-22	34d	Uninfected Footpad	HBSS	no	32.2998	31.0724	31.5795	81.4115600585937 (74.25953674, 77.98455048)	84.5494	84.5493545532227 (73.52351379, 80.97340393)	Non-specific Amplification
2017-11-06	2018-01-21	34d	Non-draining Lymph Node	L. major Sd.	no	32.0981	33.7395	34.849	84.691780090332 (73.81189728)	84.4005	77.3932113647461 (81.26959229)	Non-specific Amplification
2017-11-06	2018-01-21	34d	Non-draining Lymph Node	L. major Sd.	no	35.0129	34.2987	32.6364	81.1148300170898 (73.9609375)	79.3313980102539 (73.36774445)		Non-specific Amplification
2017-11-11	2018-01-21	34d	Non-draining Lymph Node	L. major Sd.	no	33.0385	34.9448	33.2453	74.5571	74.2622909545898 (81.56777191)	84.5495986938477 (73.21865082)	Non-specific Amplification
2017-11-11	2018-01-21	34d	Non-draining Lymph Node	HBSS	no	33.2693	36.2718	34.7648	80.9657897949219 (73.81189728, 77.53787994)	81.2695922851562 (74.26229095)	81.1204986572266 (75.00775146)	Non-specific Amplification
2017-11-11	2018-01-21	34d	Non-draining Lymph Node	L. major Sd.	no	32.9627	31.9276	32.466	81.4129104614258 (75.30229187)	84.5495986938477 (74.26229095)	81.2695922851562 (74.26229095)	Non-specific Amplification
2017-11-11	2018-01-22	34d	Uninfected Footpad	L. major Sd.	no	31.5871	33.8369	31.5008	84.5405654907227 (73.66353607)	81.2714004516602 (74.41749573)	84.4004	Non-specific Amplification
			**NTC indicates non-template control included on PCR plate to monitor for contamination
			**Red text indicates non-specific leishmania amplification
			**highlighted samples were likely switched during sample processing, and therefore were excluded from analysis due to experimenter error
